# Supplementary material for: An Interpretable Fuzzy Distance-Based Ensemble Framework with SHAP Analysis for Clinically Transparent Prediction of Diabetes
Source: Diagnostics (Basel). 2026 Apr 22;16(9):1254. doi: 10.3390/diagnostics16091254 (PMC13162795; doi:10.3390/diagnostics16091254)
Supplement: Supplementary file 1 [file diagnostics-16-01254-s001.zip]

Archive with 1 entries (1 files):
- diagnostics-4204362-supplementary.pdf
